# Supplementary material for: Phylogenetic analysis, structural evolution and functional divergence of the 12-oxo-phytodienoate acid reductase gene family in plants
Source: BMC Evol Biol. 2009 May 5;9:90. doi: 10.1186/1471-2148-9-90 (PMC2688005; doi:10.1186/1471-2148-9-90)
Supplement: Additional file 1 — OPR family genes in eleven representative plants. This table lists the 74 OPR genes from the eleven representative plants (i.e. Chlamydomonas reinhardtii, Volvox carteri, Physcomitrella patens, Selaginella moellendorffii, Picea sitchensis, Oryza sativa, Sorghum bicolor, Zea mays, Arabidopsis thaliana, Populus trichocarpa and Medicago truncatula), as summarized in Tables 1. [file 1471-2148-9-90-S1.xls]

## Sheet: Additional file 1
	Additional file 1
	OPR family genes in 11 representative plants.
	Lineage	Organism	Locus Name	Gene Name	A.A	Introns	cDNA/EST	Chromosome	PAC/TAC/GSS/scaffold	References
	Algae	Chlamydomonas reinhardtii	estExt_fgenesh2_pg.C_320167	CrOPR1	391	10	XM_001697116	/	Chlre3/scaffold_32	/
			estExt_gwp_1H.C_470006	CrOPR2	415	7	XM_001699356	/	Chlre3/scaffold_47	/
			e_gwW.47.20.1	CrOPR3	398	6	XM_001699350	/	Chlre3/scaffold_47	/
		Volvox carteri	estExt_Genewise1Plus.C_210035	VcOPR1	426	8	/	/	Volca1/scaffold_21	/
			estExt_fgenesh4_pg.C_370001	VcOPR2	427	10	/	/	Volca1/scaffold_37	/
	Mosses	Physcomitrella patens	estExt_fgenesh1_pg.C_10231	PpOPR1	394	3	XM_001751249	/	Phypa1_1/scaffold_1	/
			estExt_fgenesh1_pg.C_90063	PpOPR2	394	2	XM_001753451	/	Phypa1_1/scaffold_9	/
			estExt_fgenesh1_pg.C_620077	PpOPR3	388	4	XM_001763632	/	Phypa1_1/scaffold_62	/
			e_gw1.93.132.1	PpOPR4	408	3	XM_001767422	/	Phypa1_1/scaffold_93	/
			e_gw1.326.36.1	PpOPR5	397	2	XM_001782260	/	Phypa1_1/scaffold_326	/
			estExt_fgenesh1_kg.C_11580001	PpOPR6	387	4	XM_001786318	/	Phypa1_1/scaffold_1158	/
	Lycophytes	Selaginella moellendorffii	estExt_fgenesh1_kg.C_140010	SmOPR1	376	4	/	/	Selmo1/scaffold_14	/
			estExt_Genewise1Plus.C_220442	SmOPR2	390	4	/	/	Selmo1/scaffold_22	/
			e_gw1.39.100.1	SmOPR3	362	4	/	/	Selmo1/scaffold_39	/
			fgenesh1_pm.C_scaffold_39000018	SmOPR4	365	4	/	/	Selmo1/scaffold_39	/
			e_gw1.42.285.1	SmOPR5	386	3	/	/	Selmo1/scaffold_42	/
			estExt_fgenesh2_pg.C_1200015	SmOPR6	365	4	/	/	Selmo1/scaffold_120	/
	Gymnosperms	Picea sitchensis	/	PsOPR1	376	/	EF087326	/	/	/
			/	PsOPR2	376	/	EF087342	/	/	/
			/	PsOPR3	376	/	EF084460	/	/	/
	Monocots	Oryza sativa	LOC_Os01g27230	OsOPR01-1	372	3	AK100034	1	AP003236	/
			LOC_Os01g27240	OsOPR01-2	367	4	AK121554	1	AP003236	/
			LOC_Os02g35310	OsOPR02-1	365	3	AK059887/AK069898	2	AP005883	/
			/	OsOPR04-1	367	4	AK102440	4	AC174930	/
			/	OsOPR04-2	390	3	AK106409	4	AC174930 & AC157500	/
			/	OsOPR04-3	376	3	AK073836/AK067218	4	AC157500	/
			LOC_Os06g11200	OsOPR06-1	391	1		6	AP003525	/
			LOC_Os06g11210	OsOPR06-2	374	1	AK108079/AK061212/AK104039/AK104256/AK104193	6	AP003525	/
			LOC_Os06g11240	OsOPR06-3	380	1	AK105590/AK072596	6	AP003525	/
			/	OsOPR06-4	382	1	/	6	AP003525	/
			LOC_Os06g11280	OsOPR06-5	378	1	/	6	AP003525	/
			LOC_Os06g11290	OsOPR06-6(OsOPR1 or RRJ4)	380	1	AK103067AJ557138/AJ557139/AB040743	6	AP003525	Agrawal et al., 2003
			LOC_Os08g35740	OsOPR08-1(OsOPR7)	394	4	AK071203 /AK104843	8	AP004586	Tani et al., 2008
		Zea mays	TC306030	ZmOPR01-1 (ZmOPR7)	399	4	AY921644/AY106967	1	CG374739 & CG312936 & CG172848 & CG324394 & CC686985	Zhang et al., 2005
			TC294087	ZmOPR02-1 (ZmOPR5)	371	4	AY921642/BT018936	2	BZ643603 & CG438779 & CG306200 & BZ402100
			TC312086	ZmOPR03-1(ZmOPR6)	372	3	AY921643/AY106849	3	CG044938 & CG044936 & BZ697637 & CC700098
			TC312086	ZmOPR04-1(ZmOPR8)	399	4	AY921645/AY108381	4	CG045030 & BZ308297 & CC332313 & CC604240
			TC287924	ZmOPR06-1 (ZmOPR3)	377	1	AY921640	6	CG356983 & CC380705 & CG356987 & CC380702
			TC295519	ZmOPR08-1 (ZmOPR2)	375	1	AY921639	8	CC390109 & BZ714416 & CC645116 & CC685330
			TC288322	ZmOPR08-2 (ZmOPR4)	383	0	AY921641	8	CG223768 & CC340912 & CG446856
			TC280576	ZmOPR09-1 (ZmOPR1)	375	1	AY921638	9	CG212062 & BZ714429 & CG212074 & CG318459
		Sorghum bicolor	Sb04g123280	SbOPR04-1	367	3	/	4	/	/
			Sb06g127030	SbOPR06-1	370	4	/	6	/	/
			Sb06g127040	SbOPR06-2	375	4	/	6	/	/
			Sb06g127060	SbOPR06-3	379	3	/	6	/	/
			Sb07g143240	SbOPR07-1	402	4	/	7	/	/
			Sb08g29470/80	SbOPR08-1	373	3	/	8	/	/
			Sb09g002720	SbOPR09-1	371	0	/	9	/	/
			Sb10g013950	SbOPR10-1	372	1	/	10	/	/
			Sb10g014050	SbOPR10-2	369	1	/	10	/	/
			Sb10g014060	SbOPR10-3	377	1	/	10	/	/
			Sb10g014070	SbOPR10-4	385	1	/	10	/	/
			Sb10g014080	SbOPR10-5	385	1	/	10	/	/
	Dicots	Arabidopsis thaliana	At1g09400	AtOPR01-1	324	4	NM_100810	1	F14J9	/
			At1g17990	AtOPR01-2	269	4	NM_179352/NM_101664/AY063976/AK118160/AF344314	1	F2H15	/
			At1g18020	AtOPR01-3	269	4	NM_179352/NM_101664/AY063976/AK118160/AF344314	1	T10F20	/
			At1g76680	AtOPR01-4(AtOPR1)	372	2	NM_106318/AY074874/AY087801	1	F28O16	Schaller and Weiler, 1997; Biesgen and Weiler, 1999; Breithaupt et al., 2001; Strassner et al., 2002; Fox et al., 2005
			At1g76690	AtOPR01-5(AtOPR2)	374	3	NM_106319/BT025251/BX816748/AK117738	1	F28O16	Biesgen and Weiler, 1999; Strassner et al., 2002;
			At2g06050	AtOPR02-1(AtOPR3)	391	3	BX816752/NM_201702/NM_126619/AY097367/AF410322/AF370582	2	F5K7	Schaller et al., 1998; Sanders et al., 2000; Schaller et al., 2000; Stintzi and Browse, 2000; Malone et al., 2005;
		Medicago truncatula	CR933104_24	MtOPR05-1	359	3	/	5	CR933104	/
			CR933104_1	MtOPR05-2	363	3	/	5	CR933104	/
			CR933104_37	MtOPR05-3	365	3	/	5	CR933104	/
			CR933104_12	MtOPR05-4	371	3	/	5	CR933104	/
			CR933104_14	MtOPR05-5	371	3	/	5	CR933104	/
			CR933104_25	MtOPR05-6	369	3	/	5	CR933104	/
			CT571264_14	MtOPR05-7	371	4	/	5	CR933104	/
		Populus trichocarpa	fgenesh4_pm.C_scaffold_41000063	PtOPR1	370	4	EF147604	/	Poptr1_1/scaffold_41	/
			gw1.41.532.1	PtOPR2	365	4	/	/	Poptr1_1/scaffold_41	/
			estExt_fgenesh4_pm.C_410062	PtOPR3	365	4	/	/	Poptr1_1/scaffold_41	/
			estExt_fgenesh4_pg.C_660249	PtOPR4	383	5	/	/	Poptr1_1/scaffold_66 (AC182662)	/
			grail3.0145000602	PtOPR5	395	4	/	/	Poptr1_1/scaffold_145(AC182662)	/
			eugene3.01500041	PtOPR6	365	4	/	/	Poptr1_1/scaffold_150	/
			eugene3.00081935	PtOPR7	365	4	/	/	Poptr1_1/LG_VIII	/
	Data sources:
	Algae: Chlamydomonas reinhardtii (JGI,http://genome.jgi-psf.org/Chlre3/Chlre3.home.html)
	Volvox carteri (JGI, http://genome.jgi-psf.org/Volca1/Volca1.home.html)
	Moss: Physcomitrella patens (JGI, http://genome.jgi-psf.org/Phypa1_1/Phypa1_1.home.html)
	Lycophyte: Selaginella moellendorffii (JGI, http://genome.jgi-psf.org/Selmo1/Selmo1.home.html)
	Gymnosperm: Picea sitchensis (NCBI, http://www.ncbi.nlm.nih.gov/)
	Monocots: Oryza sativa (TIGR, http://www.tigr.org/tdb/e2k1/osa1/)
	Zea mays (TIGR, http://maize.tigr.org/ and MaizeGDB, http://www.maizegdb.org/)
	Sorghum bicolor (PlantGDB, http://www.plantgdb.org/SbGDB/ and JGI, http://genome.jgi-psf.org/Sorbi1/Sorbi1.home.html)
	Dicots: Arabidopsis thaliana (TAIR, http://www.arabidopsis.org/)
	Medicago truncatula (PlantGDB, http://www.plantgdb.org/MtGDB/ and TIGR, http://www.tigr.org/tdb/e2k1/mta1/)
	Populus trichocarpa (PlantGDB, http://www.plantgdb.org/PtGDB/ and JGI, http://genome.jgi-psf.org/Poptr1_1/Poptr1_1.home.html)
	References:
	Agrawal GK, Jwa NS, Shibato J, Han O, Iwahashi H, Rakwal R: Diverse environmental cues transiently regulate OsOPR1 of the "octadecanoid pathway" revealing its importance in rice defense/stress and development. Biochem Biophys Res Commun 2003, 310(4):1073-1082.
	Breithaupt C, Strassner J, Breitinger U, Huber R, Macheroux P, Schaller A, Clausen T: X-ray structure of 12-oxophytodienoate reductase 1 provides structural insight into substrate binding and specificity within the family of OYE. Structure 2001, 9(5):419-429.
	Biesgen C, Weiler EW: Structure and regulation of OPR1 and OPR2, two closely related genes encoding 12-oxophytodienoic acid-10,11-reductases from Arabidopsis thaliana. Planta 1999, 208(2):155-165.
	Fox BG, Malone TE, Johnson KA, Madson SE, Aceti D, Bingman CA, Blommel PG, Buchan B, Burns B, Cao J et al: X-ray structure of Arabidopsis At1g77680, 12-oxophytodienoate reductase isoform 1. Proteins 2005, 61(1):206-208.
	Malone TE, Madson SE, Wrobel RL, Jeon WB, Rosenberg NS, Johnson KA, Bingman CA, Smith DW, Phillips GN, Jr., Markley JL et al: X-ray structure of Arabidopsis At2g06050, 12-oxophytodienoate reductase isoform 3. Proteins 2005, 58(1):243-245.
	Schaller F, Weiler EW: Molecular cloning and characterization of 12-oxophytodienoate reductase, an enzyme of the octadecanoid signaling pathway from Arabidopsis thaliana. Structural and functional relationship to yeast old yellow enzyme. J Biol Chem 1997, 272(44):28066-28072.
	Schaller F, Hennig P, Weiler EW: 12-Oxophytodienoate-10,11-reductase: occurrence of two isoenzymes of different specificity against stereoisomers of 12-oxophytodienoic acid. Plant Physiol 1998, 118(4):1345-1351.
	Sanders PM, Lee PY, Biesgen C, Boone JD, Beals TP, Weiler EW, Goldberg RB: The arabidopsis DELAYED DEHISCENCE1 gene encodes an enzyme in the jasmonic acid synthesis pathway. Plant Cell 2000, 12(7):1041-1061
	Schaller F, Biesgen C, Mussig C, Altmann T, Weiler EW: 12-Oxophytodienoate reductase 3 (OPR3) is the isoenzyme involved in jasmonate biosynthesis. Planta 2000, 210(6):979-984.
	Stintzi A, Browse J: The Arabidopsis male-sterile mutant, opr3, lacks the 12-oxophytodienoic acid reductase required for jasmonate synthesis. Proc Natl Acad Sci U S A 2000, 97(19):10625-10630.
	Strassner J, Schaller F, Frick UB, Howe GA, Weiler EW, Amrhein N, Macheroux P, Schaller A: Characterization and cDNA-microarray expression analysis of 12-oxophytodienoate reductases reveals differential roles for octadecanoid biosynthesis in the local versus the systemic wound response. Plant J 2002, 32(4):585-601.
	Tani T, Sobajima H, Okada K, Chujo T, Arimura S, Tsutsumi N, Nishimura M, Seto H, Nojiri H, Yamane H: Identification of the OsOPR7 gene encoding 12-oxophytodienoate reductase involved in the biosynthesis of jasmonic acid in rice. Planta 2008, 227(3):517-526.
	Zhang J, Simmons C, Yalpani N, Crane V, Wilkinson H, Kolomiets M: Genomic analysis of the 12-oxo-phytodienoic acid reductase gene family of Zea mays. Plant Mol Biol 2005, 59(2):323-343.
