# Supplementary material for: Phylogenetic analysis, structural evolution and functional divergence of the 12-oxo-phytodienoate acid reductase gene family in plants
Source: BMC Evol Biol. 2009 May 5;9:90. doi: 10.1186/1471-2148-9-90 (PMC2688005; doi:10.1186/1471-2148-9-90)
Supplement: Additional file 2 — OPR family genes in other monocots and dicots plants. This table lists the 31 OPR genes from the other monocots (i.e. Hordeum vulgare and Setaria italica) and dicots (i.e. Vitis vinifera, Pisum sativum, Solanum lycopersicum, Lithospermum erythrorhizon, Carica papaya, Artemisia annua, Catharanthus roseus, Hevea brasiliensis and Vigna unguiculata) plants. [file 1471-2148-9-90-S2.xls]

## Sheet: Additional file 2
	Additional file 2
	OPR family genes in other monocots and dicots plants
	Lineage	Organism	Locus Name	Gene Name	Subfamily	A.A	Introns	cDNA/EST	Chromosome	PAC/TAC/GSS/scaffold	References
	Monocots	Hordeum vulgare	/	HvOPR1	Ⅰ	366	/	AK248450	/	/	/
			/	HvOPR2	Ⅴ	362	/	AK249171	/	/	/
			/	HvOPR3	Ⅲ	368	/	AK249566/AK250031	/	/	/
		Setaria italica	/	SiOPR1	Ⅰ	374	/	DQ383721	/	/	Iuchi et al., 1996
	Dicots	Vitis vinifera	GSVIVP00016458001	VuOPR11-1	Ⅱ	398	4	/	11	AM443008	/
			GSVIVP00002893001	VuOPR18-1	Ⅰ	374	4	/	18	AM425157	/
			GSVIVP00021891001	VuOPR18-2	Ⅰ	379	4	/	18	AM437355	/
			GSVIVP00021908001	VuOPR18-3	Ⅰ	379	4	/	18	AM437355	/
			GSVIVP00021909001	VuOPR18-4	Ⅰ	372	4	/	18	AM437355	/
			GSVIVP00021911001	VuOPR18-5	Ⅰ	379	4	/	18	AM437355	/
			GSVIVP00021920001	VuOPR18-6	Ⅰ	379	4	/	18	AM472709	/
			GSVIVP00021922001	VuOPR18-7	Ⅰ	371	4	/	18	AM457418	/
		Pisum sativum	/	PsOPR1	Ⅰ	362	2	AB104738	/	AB095738	Matsui et al., 2004
			/	PsOPR2	Ⅰ	371	2	AB044940	/	AB095739
			/	PsOPR3	Ⅰ	368	3	AB104739	/	AB095740
			/	PsOPR4	Ⅰ	362	2	AB104741	/	AB095741
			/	PsOPR5	Ⅰ	368	3	AB104740	/	AB095742
			/	PsOPR6	Ⅰ	362	/	AB104742	/	/
		Solanum lycopersicum	/	LeOPR1	Ⅰ	376	/	AJ242551	/	/	Strassner et al., 1999
			/	LeOPR2	Ⅰ	355	/	AJ278331	/	/	Strassner et al., 1999
			/	LeOPR3	Ⅱ	396	/	AJ278332	/	/	Breithaupt et al., 2006
		Lithospermum erythrorhizon	/	LEDI-5a	Ⅰ	385	/	AB030705	/	/	/
			/	LEDI-5b	Ⅰ	366	/	AB030706	/	/	/
			/	LEDI-5c	Ⅰ	375	/	AB108499	/	/	/
		Carica papaya	Cp0028g0058	CpOPR1	Ⅱ	398	/	/	/	ctg28	/
			Cp0021g0046	CpOPR2	Ⅰ	373	/	/	/	ctg21	/
			Cp0021g0047	CpOPR3	Ⅰ	374	/	/	/	ctg21	/
		Artemisia annua	/	AaOPR1	Ⅱ	392	/	EU848577	/	/	/
		Catharanthus roseus	/	CrOPR1	Ⅰ	379	/	AF005237	/	/	/
		Hevea brasiliensis	/	HbOPR1	Ⅱ	399	/	DQ004685	/	/	Norton et al., 2007
		Vigna unguiculata	/	VuOPR1	Ⅰ	384	/	D83970	/	/	Zhang et al., 2007
	Data sources:
	Monocots: Hordeum vulgare and Setaria italica (NCBI, http://www.ncbi.nlm.nih.gov/)
	Dicots: Vitis vinifera (PlantGDB, http://www.plantgdb.org/VvGDB/)
	Carica papaya (PGDD, http://chibba.agtec.uga.edu/duplication/)
	Pisum sativum, Solanum lycopersicum, Lithospermum erythrorhizon, Artemisia annua, Catharanthus roseus, Hevea brasiliensis and Vigna unguiculata (NCBI, http://www.ncbi.nlm.nih.gov/)
	References:
	Breithaupt C, Kurzbauer R, Lilie H, Schaller A, Strassner J, Huber R, Macheroux P, Clausen T: Crystal structure of 12-oxophytodienoate reductase 3 from tomato: self-inhibition by dimerization. Proc Natl Acad Sci U S A 2006, 103(39):14337-14342.
	Iuchi S, Yamaguchi-Shinozaki K, Urao T, Terao T, Shinozaki K: Novel drought-inducible genes in the highly drought-tolerant cowpea: cloning of cDNAs and analysis of the expression of the corresponding genes. Plant Cell Physiol 1996, 37(8):1073-1082.
	Matsui H, Nakamura G, Ishiga Y, Toshima H, Inagaki Y, Toyoda K, Shiraishi T, Ichinose Y: Structure and expression of 12-oxophytodienoate reductase (subgroup I) genes in pea, and characterization of the oxidoreductase activities of their recombinant products. Mol Genet Genomics 2004, 271(1):1-10.
	Norton G, Pappusamy A, Yusof F, Pujade-Renaud V, Perkins M, Griffiths D, Jones H: Characterisation of recombinant Hevea brasiliensis allene oxide synthase: effects of cycloxygenase inhibitors, lipoxygenase inhibitors and salicylates on enzyme activity. Plant Physiol Biochem 2007, 45(2):129-138.
	Strassner J, Furholz A, Macheroux P, Amrhein N, Schaller A: A homolog of old yellow enzyme in tomato. Spectral properties and substrate specificity of the recombinant protein. J Biol Chem 1999, 274(49):35067-35073.
	Zhang JP, Liu TS, Zheng J, Jin Z, Zhu Y, Guo JF, Wang GY: Cloning and characterization of a putative 12-oxophytodienoic acid reductase cDNA induced by osmotic stress in roots of foxtail millet. DNA Seq 2007, 18(2):138-144.
