# Supplementary material for: Phylogenetic analysis, structural evolution and functional divergence of the 12-oxo-phytodienoate acid reductase gene family in plants
Source: BMC Evol Biol. 2009 May 5;9:90. doi: 10.1186/1471-2148-9-90 (PMC2688005; doi:10.1186/1471-2148-9-90)
Supplement: Additional file 7 — The distribution of positive-selection sites and/or critical amino acid residues in Oxidored_FMN domain. This data provide represent the detailed distribution of positive-selection sites and/or critical amino acid residues in Oxidored_FMN domain, which are responsible for functional divergence between OPR paralogues. [file 1471-2148-9-90-S7.xls]

## Sheet: Additional file 7
	Additional file 7
	The distribution of positive selected sites or critical amino acid sites in Oxidored_FMN domain
	Models or Comparison	The distribution of positive selected sites or critical amino acid sites for functional divergence
		N-terminus	SSSU 1	SSSU 2	SSSU 3 (SBL was involved)	SSSU 4	SSSU 5	SSSU 6	SSSU 7	SSSU 8
	M2a (positive selection)	20, 22, 24	35*, 39, 40*, 48, 51, 56*	62*, 69*, 70*, 76, 83*	102, 131, 132, 135, 151, 152, 157*, 158*, 163*, 170, 177	205*, 207*, 227*, 228*	233, 243*, 246, 248*, 249, 254*, 258*, 262, 267, 268	301, 302, 303, 304, 305, 307*, 311, 314*	319, 324*, 327*, 330*, 333, 334	336, 345, 354, 357, 358, 359, 361
	M3 (discrete)	16, 20, 22, 24	35*, 39, 40*, 41*, 48, 51, 56*	62*, 66, 69*, 70*, 76, 83*, 98	102, 131, 132, 135, 151, 152, 157*, 158*, 159, 163*, 170, 177	205*, 207*, 223, 224, 227*, 228*	233, 243*, 245, 246, 248*, 249, 254*, 258*, 262, 267, 268	301, 302, 303, 304, 305, 307*, 311, 314*	319, 324*, 325, 327*, 330*, 333, 334	336, 345, 354, 357, 358, 359, 361
	M8 (beta & ω)	20, 22, 24	35*, 39, 40*, 48, 51, 56*	62*, 69*, 70*, 76, 83*	102, 131, 132, 135, 151, 152, 157*, 158*, 163*, 170, 177	205*, 207*, 227*, 228*	243*, 246, 248*, 249, 254*, 262, 267, 268	301, 302, 303, 304, 305, 307*, 311, 314*	319, 324*, 327*, 330*, 333, 334	336, 345, 354, 357, 358, 359, 361
	Sub. I vs II		35*	65, 70*	110		258*	306	324*
	Sub. I vs III		41*, 54	69*, 80	104		243*, 258*	312	324*, 330*	360
	Sub. I vs IV					212
	Sub. I vs V			62*, 98	166	212, 227*	254*, 264
	Sub. I vs VI		47		110, 157*	212		307*
	Sub. I vs VII		38, 43, 56*	62*, 68, 85	163*, 178	207*, 227*	245, 257, 258*		327*, 331, 332
	Sub. II vs III		41*	65, 69*, 70*, 80, 85	167, 169	194, 201	243*	306, 308, 309
	Sub. II vs VI		38	65	157*	191, 223	245, 248	307*, 308	324*
	Sub. III vs IV	21	40*	83*		187	254*	307*, 308, 309
	Sub. III vs V			62*, 66, 70*, 82	104, 158*, 176		243*, 254*, 255, 258*, 264, 273, 275		318, 330*
	Sub. III vs VI	21		70*, 87	158*		243*, 248*, 255, 259	309, 312, 314*	318, 324*
	Sub. III vs VII		56*	62*, 68, 69*, 85		189, 205*, 228*	233, 245		324*, 330*
	Sub. IV vs VI		47		157*	189, 223	248*, 254*, 265	307*, 308
	Sub. V vs VII						264		332
	Sub. VI vs VII						245
	Note: Numbering of amino acid residues corresponds to AtOPR02-1; *, The amino acid residues depicted with an asterisk were found to be implicated in positive selective sites and critical animo acid sites for funtioanl divergence between OPR paralogues;The number of sites distributed in β sheet were labeled in blue and these sites distributed in α helix were labeled in red.
